# Supplementary material for: SC-VAR: a computational tool for interpreting polygenic disease risks using single-cell epigenomic data
Source: Brief Bioinform. 2025 Mar 24;26(2):bbaf123. doi: 10.1093/bib/bbaf123 (PMC11932087; doi:10.1093/bib/bbaf123)
Supplement: Supplementary_Table_1_bbaf123 [file supplementary_table_1_bbaf123.xls]

## Sheet: Sheet1
Phenotype	Cases	Controls	Source
SCZ(Schizophrenia)	367	455981	UK BIOBANK
ADHD (Attention-deficit/hyperactivity disorder)	2340	371117	FINNGEN R9
BIPO(Bipolar disorder)	7006	329192	FINNGEN R9
OCD(Obsessive-compulsive disorder)	1962	337577	FINNGEN R9
ALZHEIMER(Alzheimer's disease)	9301	367976	FINNGEN R9
PARKINSON(Parkinson's disease )	4235	373042	FINNGEN R9
AUTISM(Autistic Spectrum Disorders)	564	277526	FINNGEN R9
IBD(Inflammatory bowel disease)	9759	443974	FINNGEN R9
Eczema	57257	374476	FINNGEN R9
AF(Atrial fibrillation)	55853	231952	FINNGEN R9
