# Supplementary material for: SC-VAR: a computational tool for interpreting polygenic disease risks using single-cell epigenomic data
Source: Brief Bioinform. 2025 Mar 24;26(2):bbaf123. doi: 10.1093/bib/bbaf123 (PMC11932087; doi:10.1093/bib/bbaf123)
Supplement: Supplementary_Table_2_bbaf123 [file supplementary_table_2_bbaf123.xls]

## Sheet: IBD_risket
GENE
NKX2-3
PSMD8
NLRP3
NOD2
NOD1
ATG16L1
TNF
RIPK2
TLR2
TLR4
IL23R
IRGM
TLR3
GAPDH
PTPN2
MUC2
PIGR
BAHD1
FFAR2
FFAR3
NCF2
RAC2
NCF4
SEL1L
GLI1
PTCH1
IHH
AVIL
RALBP1
TCF7L2
SLC22A4
ICAM1
IL18RAP
JAK2
DEFA5
APAF1
IL4
XBP1
CLEC7A
ERBIN
SLC15A1
MUC19
CYLD
NOS2
MTOR
ECM1
BCL2
BAX
TLR10
TLR8
TLR7
TLR9
IL17A
IL23A
MYD88
CARD9
CD4
IL6
TLR5
DAP
PTPN22
LRRK2
TNFSF15
IL12B
IBD5
IL18
NLRP6
NLRP1
TLR1
TLR6
TNFAIP3
CD14
NLRP12
CIITA
XIAP
APC
DLG5
DMBT1
TNFRSF17
KLF6
FUT3
FUT2
IBD2
IRF5
NLRX1
BTNL2
MST1
CUL2
FOXP3
DUOX2
IL2
MYC
IL22
HDAC6
DEFB1
BIRC3
RNF186
CRP
IL2RA
CD40
MEFV
AIM2
BIRC2
CCL5
ATG7
AKT1
MPO
PSTPIP1
PGLYRP1
CD80
ICOSLG
ITLN1
IL9
IFNG
IL13RA2
ZNF365
LAMB1
CD68
HNRNPA1
KCNN4
SIGIRR
ORMDL3
TOLLIP
OLFM4
CCL21
ATG16L2
SLC25A20
SLC15A4
NLRP7
GSDMB
EGFR
MAPK3
MAP3K8
RNF31
IL31RA
IL21
IL15
ATG4D
LACC1
FASLG
IL7
ATG4A
EGF
CD44
IL13
CD19
CDKN2A
THY1
IFNA1
CD86
CSF2
TP53
CEACAM6
CXCL8
ATG5
NFKB1
LRP6
STAT1
IL10
DEFA6
IL17D
TREM1
CX3CL1
HORMAD2
IBD4
MOCOS
MIF
MME
TNFRSF25
VWF
TFF3
CCR7
AHR
HMOX1
ITGB2
POU5F1
CSF1
CCR5
VEGFA
CFLAR
IL17F
PTEN
F9
IGF1
CASP3
S100A9
FCGR3B
CD2
SRC
LEP
PI3
CA2
BCAR1
NLRP10
TIRAP
PSMD4
FCGR3A
ITGAM
PIK3CA
HLA-DRA
VIM
CD28
CDKN1A
CCDC122
FAS
FASN
JUN
DEFB4A
IRAK3
ITGB1
ADIPOQ
ABCB1
NOX1
C1GALT1C1
SLC2A14
CXCR4
ULK1
IKBKG
CCL2
IL6R
IL26
RIPK3
SLC22A5
IRF1
TYK2
ICAM3
IL27
TNFRSF6B
CCR6
LTA
LTB
ST2
IL-36A
PTGER4
TNFSF11
MUC1
FADS2
TAGAP
HMGB1
LCK
ZAP70
CLEC2D
RUNX3
SERPINE1
CD101
NELL1
IBD6
IBD7
PRDM1
IL1R2
CDKAL1
IRF8
DNMT3B
MLN
LCN2
REG3A
CXCL2
REG1A
RGS3
MMP12
CLDN8
SLC26A2
PCK1
GUCA2A
AQP8
SLC4A4
ABCA8
SATB2
CBR3-AS1
ADAMDEC1
ANK3
NR1D2
FRZB
HAPLN1
PRKACB
PTPRR
SLC16A1
SELENBP1
IL6ST
AGR2
HGF
IL10RB
ITGAX
ITGAL
IL15RA
IL12RB2
IL-37
OSM
PUS10

## Sheet: AF_riskset
GENE
KCNE2
KCNQ1
SCN5A
NKX2-5
SLC2A1
F3
MMP9
EIF4EBP1
PLAT
SNCA
VWF
ERBB2
KNG1
HCN4
MYH6
CDC42
ADRB3
IL1A
FLT1
GJA1
ABCB1
ABCC5
SCN10A
NOS3
CLU
HLA-F
CTNNB1
DUSP1
ANXA1
EPO
CD40LG
ABL1
CYR61
BDKRB2
CYP2D6
HTR1B
DFFA
TNFSF10
PRKCA
TP53INP1
MAPK3
DES
TNFRSF1A
AGTR1
GEM
UGT1A1
SOD2
CASP8
PENK
CSF2
MMP1
DBH
VIM
STAT3
ADORA1
EDNRB
GAD1
GNAI2
FKBP1B
LSS
SLC29A1
BAX
MAP2K1
LEP
CASP12
TRAF2
SRC
ODC1
PRDX2
DUSP8
GAPDH
PRL
CYP1A1
ABCB11
FOXO1
MMP2
CASP7
TNNI3
BNIP3
TNFSF11
SLC8A1
TAC1
MMP3
AKT1
CITED2
CASP2
SLC22A4
INHBE
VIP
ACE
HINT1
S100A9
SLC22A5
CCND1
HGF
APOB
TNFRSF10B
VEGFA
BRCA1
TH
SELE
IKBKB
IGF1R
AGT
SCD
BAD
DRD1
COL1A1
LPL
HSP90AA1
FN1
NR3C1
RBM17
SCT
CCL2
GSK3B
CCNG2
TP53
MDM2
CDK2
LEPR
EIF4E
TIMP1
PDGFB
CAV1
SGK1
HMOX1
CXCL5
ISG15
H2AFX
ALDH1A1
PER1
BBC3
MAPK1
NGF
JUNB
CYBB
CASP6
CAPN1
APOBEC3C
CALR
ADRB1
KIF3A
DRD2
S100B
CFLAR
BDH1
SOX5
ANGPT1
CCNE1
CIDEB
CXCL8
PKM
APOE
ARRB1
GAP43
PCNA
CALCA
HOMER1
ABCC2
CXCR4
CDC25A
IGFBP2
PXN
TSC22D3
LHB
HRAS
CXCL10
SYNE2
FDFT1
CYP2E1
NR1I2
IGF1
GFAP
ACO2
FOSB
CALB1
HSPA8
FOS
GAL
CRH
CYP2B6
ARRB2
CASP1
CCL5
JUN
BAK1
NPPA
CCL3
VDAC1
SOD1
EFNA2
CAPN2
ABCC4
TNF
GCLM
IL10
PLA2G4A
HIF1A
IL4
ADRBK1
IL2
NINJ1
MYH7
PIGA
HMGB1
SERPINA3
CCNB1
GH1
EFNB3
VCAM1
MAPK8
EGF
FHL1
ATP1A1
FGF5
KCND2
RPS6KB1
KCND3
SELL
ASNS
CFTR
ID1
BTG2
EDN1
PRKCB
SMAD3
SLC2A3
CYP2C9
ITGB1
F2
RB1
BID
TLR4
BCL2L1
ICAM1
GPX3
BDNF
TGFB1
SMAD2
CDKN2A
LDLR
WNT8A
G6PD
RYR2
ITGB3
APAF1
EGFR
STAT6
POMC
COL3A1
MYL9
ARC
NCF1
RBBP4
EGR1
IL1RN
IL6
FGF1
NOS2
THBS1
PECAM1
CYC1
TGFBR2
CYP3A5
FASN
HTR2A
BTG3
DIABLO
KCNA5
PHYH
ADORA2A
INSIG1
NFKBIA
HSPA5
ACTA2
NOS1
OPRD1
MAPK7
LIF
HSPB1
NTRK2
MAP2K2
CREB1
CHEK2
RELA
TRPV1
OPRK1
MPO
CASP3
ID2
ASAH1
CDKN1B
NR4A1
LDHA
EEF2
CYP1B1
ABCC3
BECN1
BCL2
IL1B
HSPA1A
CHRNA4
TXN
CYP1A2
XIAP
RGS2
PRKCE
SPP1
IL13
MCL1
FASLG
PTGS1
FAS
STAR
ADRA1B
MTOR
GPX1
TNFRSF11B
RAC1
CAMK2A
CREM
CTSB
HTR1A
UCP1
RHOA
C3
PRKCD
AVP
ATP2A2
HTR2C
CYCS
CDK4
IL12A
CEBPB
TNFSF13
RAF1
CXCL1
EZR
SLC22A1
ABCC1
NPPB
GAST
BCL2L11
GATA4
CRP
BIRC2
KCNJ3
MAOA
MFN2
BAG1
EGR2
CDK1
MYC
TGFB2
PHGDH
OLR1
EDNRA
RRM2
FGF2
CYP2C8
ZFHX3
REN
CES2
WIPI1
APP
DDIT3
HDAC1
ABCG2
ACE2
NFKB1
NBN
SLC22A3
BMPR2
C9ORF3
INS
GSTP1
SLC22A2
DHCR24
AQP4
IFNG
OPRL1
OXT
CCNA2
CCND3
SP1
LTBR
GDNF
CTGF
CTSL
E2F3
DDIT4
PRRX1
KCNN3
CDKN1A
CACNA1C
GAMT
PARP1
CAV2
SQSTM1
CD44
ATF3
E2F1
CNR1
CYP3A4
KLF4
IL12B
CAT
PLAU
MAPK14
NAIP
BIRC5
PPARG
KDR
TYMP
PDE4B
SERPINE1
NPY
UCHL1
GNAS
TAGLN
PPARA
NUPR1
PTGS2
KCNH2
CKM
MSH2
SLC9A1
HMGCS1
HTR4
C10ORF10
CASP9
CYP2C19
ALB
HPCA
NRP1
GSTO1
OPRM1
TRPC1
PTK2
ADRB2
RBFOX1
SPSB4
MTHFR
CNTN5
TCF12
HMCN1
LRRC63
USO1
CD200
RAD51B
WDPCP
CETP
CYP11B2
ESR1
F13A1
GJA5
GNB3
KCNE1
KCNE5
KCNJ5
PITX2
SCN3B
VKORC1
DLGAP5
KCNMA1
CEP85L
GAS7
TRIM55
DCP1A
ARHGAP24
RUNX1
CCDC141
ELANE
CPA6
VPS13B
CSF3R
STX1B
PCSK5
CDKN2B-AS1
RNLS
KCTD10
ITGA9
MCPH1
RAB40C
ANTXR1
ATP1A2
PCSK6
TBC1D1
CHKB
WDR86
TMEM87B
PYCARD
CENPO
TUBA8
ITPR2
TMEM132D
PLXNA4
FADS1
TK1
VWA3B
PRR14
ARHGEF3
ZNF516
SLC35F1
GABRA4
CPS1
ALK
TENM4
CES1
BCKDK
CPNE5
OSBP2
GHSR
SRCAP
IGSF21
FAXC
TERF1
TRIM67
DAB2IP
MAP3K5
TRPM5
ZNF385D
SERPINB11
CHD6
MAGI1
SDHA
GRM5
ANKRD33B
PIEZO2
PPP2R2B
SEC31B
IL1RAP
MYOCD
ITGAM
HPX
NCALD
CD46
SERPINI1
CLMN
APOA2
CPQ
COPS5
BTK
PRKG1
NUCB2
ACSM1
SORCS1
CMYA5
TCF7L1
SLC2A10
SERPINA2
ITGAL
SDHB
FNDC3B
CLCNKA
SLC2A4
SPEG
SETD1A
PDE11A
CTNNA2
ACTN4
KLHL21
CABIN1
DEPTOR
PIP5K1B
KIAA1715
LAMA1
BRINP3
TNFRSF10D
LGALS4
BAZ1B
LINGO2
PIGQ
KIAA1549L
VAV3
DLG2
FLJ37453
SLC38A8
CDH4
LPAR1
MSH3
TRAF1
COL4A1
ELAVL2
SULT2A1
UPB1
RFX4
NKAIN2
PADI3
CNPY3
PARP12
GCH1
HSD17B12
NAE1
PPP4C
TP73
STARD3NL
TBX5
IDE
GIGYF1
NACA
AGPAT5
CLCN6
GNAI1
HS3ST4
STX4
ST8SIA2
TGFBR3
KAT8
PPM1H
CRYAB
PRKCH
TMEM232
FAM19A2
FUS
SLC25A20
ITGA1
ZFPM2
SYT10
ACYP2
ITGAX
KCNH8
OPCML
ABL2
RALYL
TTN
RASGRF1
ACER3
MTPN
NRG1
DOCK4
CSMD1
P2RX7
PMVK
FABP7
KIAA1755
CYFIP2
MAP2
CYP4F2
TNFRSF9
FBXL19
SSUH2
CACNB2
IL6R
ADORA3
BCL7C
FAM149B1
ADGRV1
TCF21
PRPF3
LGR5
TMEM135
MBD5
EFNA5
LIPA
NCEH1
CYP2C18
TFPI
NCKIPSD
MMS19
GABRR1
FGG
EML6
LDAH
ALG9
EBF1
MYH11
CA10
CPNE8
CHRM2
RNF40
MSI1
NCOA1
LAMB1
KLHL1
NLRP12
SGCZ
IP6K2
WBSCR17
RNF157
PDE8A
HSPA1L
KCNJ8
SCN4B
KCNAB2
SAMD5
ACTC1
GGCX
TPM1
KCNE3
TSEN15
ANKRD27
EPHX2
F5
ITGA2
HLA-DRA
NOD2
MYBPC3
ADRA2C
MYL3
FGB
SCN2B
IL2RA
HLA-DRB1
MTR
EPHX1
MYL2
WNT11
EDN2
LMNA
SELP
GATA5
PON1
TIMP2
PHACTR1
TTR
CHI3L1
MINK1
KCNJ2
CP
CDCP1
SCN1B
SLN
TBX3
F7
TNNT2
ABCA1
IL18
SCN2A
KCNE4
SCN3A
MEIS1
PROC
SCN1A
HERPUD1
ZPR1
GCKR
THEMIS3P
CELSR2
LOC101928694
LIPC
FTH1P3
APOC1
SEMA5B
TRIB1
TCF7L2
TDRD15
ITPK1
FTO
GORAB
BCL3
ESR2
SUMO2P5
SUGP1
RPL6P5
BSX
SLC30A3
SIK3
SYNPO2L
MX1
COL4A3BP
POLK
MAML3
SLC39A8
UBA52P6
TEAD4
SULF2
ATP2B1
FERD3L
GRHL1
RPL23AP81
PLCG1
ZCCHC8
POC5
CYP21A2
ABCA12
LY96
DNAH2
ARL5B
RBM20

## Sheet: SCZ_riskset
GENE
TRIM26
POM121L2
TSPAN18
DPYD
LSM1
NOTCH4
NRGN
HHAT
HIST1H2AH
MPC2
CNNM2
NT5C2
AMPD3
SLC39A10
SDCCAG8
MUSTN1
ITIH4
EHF
HLA-DQA1
CCDC39
PIK3C2A
SLC26A9
CEACAM21
ZNF804A
SLAMF1
BRD1
NFKB1
TRANK1
MMP16
VRK2
AS3MT
GRIK3
PKNOX2
RPP21
ANKS1B
RELN
PRMT6
DRD2
HUNK
CHST8
PTBP2
IL1A
CTNNA3
ADGRL3
SNX29
PRKCZ
RBM19
ADAMTS6
CCDC60
SLCO6A1
TCF4
ZFP90
STT3A
WWOX
LYZL4
PLAA
ITGB1
FXR1
PTGS2
ZNF706
CLC
PTPRG
CLDN1
PTPN21
CALN1
AGBL1
MTAP
CACNA1C
MYO18B
GRID1
PLCB2
ITSN2
PID1
FEZ1
CXCL12
RERE
PCDH20
RSL24D1
IFT88
CDKN3
METTL15
BMP7
ANXA1
SNX19
ACSM1
PPFIA2
GPC1
RORA
ATXN1
PRRC2A
MAD1L1
CDC42
ROBO2
NPAS3
NEDD1
DRAXIN
MSRA
MAST4
MXRA5
ARL4P
TRAF3
ARNTL
LNX2
HLA-DRB1
ARHGAP31
FBXO11
TNIK
MFAP3
CNTNAP5
SHISA9
AGAP1
KIF26B
SH3RF1
TMTC1
SUCNR1
FMR1NB
HABP2
CIART
CACNA1I
SETBP1
ARAP1
NLRC5
ANK3
YLPM1
ZFYVE28
MMS22L
ZBED9
EBF2
DISC2
CTXN3
POU3F2
ROBO1
SLC12A2
CSMD1
FAM69A
RUNDC3B
RNLS
ERBB4
RPL5
CBX2
KIAA0391
NALCN
PPP1R36
SMARCAD1
LRP8
OPCML
CDH13
SLC35A5
NRG1
TC2N
EDIL3
KMT2C
ANKRD11
CAPN14
DDX31
BTLA
PGPEP1
MKLN1
SPTBN1
GTF3C4
KDM4C
HS3ST3A1
ELP3
VPS13C
CYP7B1
KYNU
NREP
NOS1AP
HPGDS
ARSG
CERCAM
CCDC13
MACROD2
BTAF1
PSTPIP2
ANO3
NRCAM
PRMT7
EMC2
CCSER1
FHIT
NINJ2
CBR1
FABP5
SYNGAP1
ARHGEF11
PIP4K2A
PLXNA2
PSAT1
SYP
GSS
GULP1
AKT1
ENAH
SORBS1
CHRNA4
PCM1
AR
AGXT2
TNXB
HNRNPK
TNFRSF1A
PLA2G7
CRY1
DNMT3B
LIFR
MYT1L
CHRNA7
GABRB3
APOE
GDNF
NRXN2
IL1RN
SLC1A6
LEP
TLR2
CALY
ADRA2A
STX1A
AGER
STON2
CLTB
ADORA1
DAO
MIR17
CHRM1
GFRA2
AMD1
HLA-E
SLC30A8
CHGA
DAOA-AS1
MECP2
SLC6A2
PPIA
NOS1
KIF21A
MCHR1
NNMT
TRMT2A
HSPA1A
TPI1
MC4R
MBP
TET1
GRIN2C
GAD1
PGAM1
ALDH3B1
B3GAT1
CSNK1E
YWHAZ
KPNA3
SLC6A3
GRM3
NEFM
GRIK1
BACE1
IFNL3
GNAS
SC5D
LMNB2
SNORD85
PARK7
TF
GABRA2
MYO5B
PPP1R1B
IL2RG
SLC2A1
PITPNA
ULK4
HSPA1L
ARHGAP18
NEFL
MAPT
FOLH1
GABRA1
TTC9C
ERBB3
OXTR
LINGO1
LMX1A
NDEL1
PPP3CB
HDAC2
NRN1
PADI2
GRIN2D
GPHN
PCNA
PRL
STXBP1
SLC6A9
DGCR6
OXCT1
LTA
DRD5
PRDX6
ADAMTS12
SOD1
CPLX2
CSPG5
TAL1
CHRNA5
GRK6
MCTP2
PI4KA
KCNH2
GPR50
ATF4
GSTT1
MEGF10
LRP1
CHRNB2
TACR3
OGG1
SLC12A1
NDUFB9
ROCK1
CA2
CLINT1
COX2
TBX1
CELSR1
GPM6A
TUBB2A
RGS10
HDAC4
MED12
TPM3
FYN
CYP2E1
LANCL2
CMYA5
CTNNB1
DLG4
PTPRA
PI4K2B
MACF1
GPR85
CXCL8
C1QTNF3
ATP5H
NR4A3
MIR137
KLF5
HLA-C
USP46
NDUFS6
HOMER2
BDNF
DCX
CSNK2A1
RAP2B
PURA
UGT1A1
ADAM12
GRM1
DOCK4
HSPA12A
MT-ND5
RANBP1
MTMR12
HTR3A
MAG
MIR130B
VSNL1
DNAJB1
ADH1A
CCKBR
ELOVL2
MYH9
CYP2D6
FAN1
PEBP1
ALOX12
NGFR
YWHAE
ADH7
EIF4A2
PDZD2
MIR2682
PFKM
RGS4
CAP1
SLC17A6
ANXA5
SEMA3A
ME3
BECN1
PLA2G4C
CPNE2
NQO2
FGFR2
MAP2
LRRK2
MAPK14
GABRB2
NGF
GUCY1A2
ATP6V1A
ATM
SMARCA2
PEA15
BLOC1S1
PER3
HTR6
OXT
LOC728637
NTNG2
PRLR
KCNJ3
MMP9
NRG3
GRIN1
SP1
CCT3
SOD2
GPX1
TKT
NR3C1
MYO1D
PRODH
KCNS3
PLP1
SPTAN1
DPYSL2
SLC6A4
CHRM4
IRS3P
GRK5
FOXP2
DLGAP3
IL18BP
ZNF365
ADRBK2
PON1
SSTR2
CHRNA3
SRSF6
YWHAB
ARHGAP32
TPM2
MYO9B
CRYAB
GNAL
PGBD1
TGM2
GJA8
DDO
DNMT1
KCNH1
WNK3
GNB1L
ABCA13
IL6
P2RX7
CASP3
KMO
GCLC
MAGI2
KIR3DL2
UQCRC1
RTL1
NLGN2
KIF2A
NOS3
PDE4A
PLCB1
NRXN3
NDE1
DISC1
POMC
SMAD5
PLA2G2A
SRSF7
GJD2
HSPA9
ANXA2
CDC42EP3
ADH1C
NAPG
PKP4
MIR30E
DDAH1
TBCB
GABRA6
VEGFA
ADH1B
OMG
MPZL1
GRM2
GAP43
GRB2
MET
AMACR
FZD3
HTR2C
GNPAT
HSPA1B
ZNF480
SLC25A14
EGFR
PEMT
GABBR1
PPP1R9B
CCBL2
UBE2N
DES
CCK
MAP1A
GLUD1
CBS
ACTB
HSD17B10
SHANK1
SYN1
NPTN
OPRM1
IL10
LPL
GNB3
PRDX2
HSPD1
GRIP1
ADORA2A
TUBA1B
NUCKS1
GSPT1
BASP1
GABRA5
UCP2
MIR138-2
RAPGEF6
NDUFV2
DBH
BIRC2
TTR
WDR1
NONO
GRM7
RNH1
PIK3C3
VAV3
TAGLN3
DLGAP1
GRIA3
TH
BRMS1
SETD1A
APOL1
GFRA3
ALDH2
HTR7
ZC3H13
DKK4
DEL22Q11.2
ADCYAP1
YWHAH
GRIK4
HNRNPA2B1
CSF2RB
CRP
CARTPT
ENTPD4
RGS2
CKB
SP3
PVALB
CAMK2A
FLNA
GPRIN2
GHR
MYT1
NDUFB11
RIT2
CORT
ZFR2
GABRR1
STX12
MARK1
SNX31
ZDHHC13
PPEF2
DNAH8
CNRIP1
PPP1R3F
NPY
TDO2
LRFN4
SOX10
CCL2
PPP1CB
NETO2
CAMK2G
PBRM1
ENO2
ABHD6
MGLL
LRRTM1
PLEKHA6
RHOBTB3
XKR4
PRSS16
SLC6A13
TMEM200A
BLOC1S3
GMPR
TAC1
CCDC68
SCD
ADRA1D
PAFAH1B1
FOXD3
SCTR
VIP
BCO1
ASTN1
CSMD2
ACHE
TMEM200C
ASTN2
GSTM1
RAI1
KCNC1
ABCA7
RNF17
AADAT
MYH13
CAMK2B
CCDC88A
ADGRA3
SIRT1
SHANK2
ADH6
ABCF1
TAS2R38
MGAM
MSRB2
RBP2
SNAPIN
FAM63B
SRY
ADAMTS2
TSNAX
COL21A1
NTRK2
ADNP
CTSK
EIF4G3
SLC1A7
KIF13A
FTCD
RNF165
C15ORF32
COMT
GABBR2
KCNA1
DAOA
DDX60
SST
GRM5
MAP4
SLC39A3
MDH2
PCLO
GPRASP2
CGNL1
ACSL6
SAP25
AVP
HP1BP3
WIZ
SP4
CYP26C1
NPY1R
ATP5B
DAD1
DNMT3A
CD79A
KLHL1
AMBRA1
HTR1A
DRD1
CNR2
SCAMP1
HMBS
ANKK1
GRIA4
TAAR2
NAA50
DVL2
APOD
SUGT1
BOD1
MAP1B
PDE10A
CDC42SE2
PLA2G4B
GPR139
AMY1A
GSK3B
CHST10
SARM1
SNAP23
PCDH18
C10ORF2
SLC39A8
KCNN3
AUTS2
C4B
CSF2RA
CTSC
GLS2
C6ORF25
LRFN3
CACNA1B
C15ORF53
RAB3A
ITGA2
NRG4
INTS4
AMY1B
MYCBP2
SIGMAR1
UGT8
SLC29A4
TUBA8
PYCRL
PCNT
FAAH
SPTBN4
HTR1E
SLC7A10
PCDHB4
HTR5A
RTKN2
FGF17
SNRNP70
SLC25A12
ELANE
CTNNA2
IMPA2
HPR
SLC12A6
NCOA7
BLOC1S5
GBP6
FAM134A
DTNB
VPS39
ZKSCAN2
DRD3
EED
CYP2C9
PPP3CC
PNPLA2
INSIG2
IL2RB
ADRB3
XBP1
HDAC9
ENKUR
TTLL11
FAM174B
ADAMTSL3
EHMT1
CDK5
KCNJ4
NMT1
SRC
SLC36A2
SLC17A7
PAF1
CDC42EP4
SLC10A4
UGT1A4
OFCC1
EML5
SHANK3
NFKBID
HTR3D
DBN1
RNF40
FABP3
TBR1
SLC25A1
GNA15
SYNDIG1
SLC18A1
SYT4
CAT
CDH18
ADCY7
PPP1CC
HTR4
RXRB
CACNB2
WAC
MTIF2
DAGLA
RLN3
TPH1
GPS1
SLC1A5
FMR1
TOMM70A
TOB1
GABRP
EGR2
MYLIP
CHI3L1
CCKAR
CYP26A1
SETD2
ALDH5A1
PSEN1
JARID2
DLX1
RTN4R
ZDHHC8
ITIH1
GLS
SLC17A1
MT-ATP6
EPHA6
HTR1B
ADSS
S100B
PLA2G1B
SHISA5
WWC1
NQO1
HIST1H2BJ
CHL1
HAL
MAPKAPK3
CLDN5
CPS1
ENPP1
ARVCF
GRM4
RASD2
FNIP1
NR3C2
ACE
BAG3
ZBTB20
PDE4B
APBA2
SIM1
PAK2
PHGDH
NOTCH1
MIR92A1
DMPK
LAMB2
STAB1
MIR92A2
IL1B
ALDH3A1
NRXN1
HRH3
SEMA3D
NOTCH3
CCR5
CAPN10
GRIA2
SLC1A4
GJA1
PLXNB1
PCDH12
HDAC10
DOC2A
TNR
CYP3A4
ADIPOQ
CABIN1
SYN2
CYP26B1
CLSTN2
GRIN2A
BTN3A2
PLA2G4A
HRH2
HIST1H2AG
JAG2
IL3RA
CTLA4
SNAP25
FBP1
IL5
PDE4D
SRR
HTT
NOTCH2
FLNB
EGR3
UHMK1
SLC17A3
PLA2G4D
CYP3A5
NUDT9P1
HIPK3
ADAM15
MIR198
FASN
APOL4
SYNGR1
IL3
NTF3
CAMKV
GLUL
CYP1A2
ALDH1A2
NR4A2
NBEAL2
PNPLA8
GMPS
DCDC2
APOL5
TRAF1
CACNA1A
NTSR1
APOB
WIF1
OLR1
SMARCC1
WNT7A
PPT1
ADAMTS4
SLC6A5
CHRM5
PAX6
EGR4
SLC26A6
ACVR1B
NEUROG1
MED15
MIR181B2
ESR1
HTR3E
LMX1B
HP
BTN2A2
PRNP
FRAXA
RSRC1
BTN3A1
ALDH1A1
NSF
PTPRZ1
AP3D1
MIR24-1
TRAF3IP1
GAS2L1
ABCA1
HLA-DQB1
RGS8
AMT
GSTP1
IL1R1
KCNJ10
ATF5
ADRA1A
FGF1
MAOB
IL9
TCF7L2
SREBF2
PDYN
PPARD
PIP5K1B
ADRA2C
SEMA6C
ST6GAL2
UFD1L
GAD2
CHGB
TXNDC5
SYN3
RPA1
CERKL
DHFR
DLG1
PAH
SULT4A1
TUBA1A
NTS
FMO3
KAT5
PDLIM5
NELFCD
RTN4
ABAT
RGS16
GSK3A
CHRM2
EGR1
BAP1
FXN
LIF
SELE
IL2
AHI1
CHRFAM7A
PITX3
APOL6
PAK3
CRHR1
AP3B1
PIK3CA
ATN1
CDC25A
TPH2
SMPD1
MC2R
GHRL
XRCC1
HTR3C
ASPM
SHMT1
TP53
CD48
MIR137HG
TSNARE1
QPCT
ITIH3
FTCDNL1
ZEB2
NGEF
C12ORF65
RENBP
ZSWIM6
LOC101928882
LINC01255
NKAIN2
TENM3
SP110
TTC33
ROR1
MCC
PTPRT
DENND4B
LOC100294145
STYK1
ITPR1
NAALADL2
CHST12
NUP210
TMEM132D
TAP2
TTC22
ADIPOR2
EPB41L4B
MYCL
ANGPT1
SLAIN1
COL27A1
RNF39
ZNRD1
NDUFS5
ATG5
SDK1
VGLL4
JAZF1
COBLL1
ALG5
NFASC
FTSJ2
LOC401324
NDUFC2-KCTD14
JUP
DOCK2
RBP1
PRKCE
PPIP5K2
SYK
KALRN
ADCY2
ERG
SNX16
ZFPM2
TMEFF2
PPP2R2B
FGF14
ENTPD6
HOOK1
PTN
CTIF
APP
CTNNAL1
LOC152225
AOAH
ZFHX2
FRMPD4
ABI1
DGKG
LRRC16A
NOX3
ATP6V1G2-DDX39B
CHEK1
AP1G2
SPON1
AKAP1
WDR72
OTX2-AS1
EYA3
SLC30A6
TNFSF11
NFKBIL1
ARHGAP15
GPC5
AFF2
TAOK2
RGS7BP
SNX8
TSPAN32
EXO1
EFCC1
FRRS1L
DUSP10
NBAS
FHOD3
WSCD2
OR9Q1
PPM1F
PLK4
UNC5C
WWC3
BANK1
PLCXD3
PTPRK
GABRB1
PARD3
PSORS1C1
TEX29
DOCK10
APOM
LOC400685
TBC1D1
MAGOH
CNDP2
SLMO2
TM9SF2
EPB41L2
CMTM6
IBTK
QSOX1
RGCC
HECW2
CDKN2B
LINC00558
FUT9
WASF3
PPFIBP1
SNX13
FLJ32955
MYLK4
COPB2
SLC39A11
ZBTB16
BCAP31
DHX29
RAB3C
TRAPPC3L
URGCP
MROH2A
ADAMTS16
CAMK2D
MTSS1
SPTLC1
MICB
ANO2
CTNND1
PDZK1
SNTB1
TRPM8
DAG1
SPATA7
AGBL4
ADAM19
PEPD
HK1
PARP4
TTC1
PDE7B
CD226
RBM15B
MAPK10
DLEU7
SLIT3
ANK2
DNER
CRYBB1
RBMS3
KCND2
SLC5A1
PCBP3
VWDE
SGCD
KCND3
HACD2
SMAD5-AS1
YEATS2
BRAP
SGSM3
PCSK5
EYA1
CDYL2
ALOX12B
ATP2B2
GPC6
MTUS1
MPRIP
ADAMTS19
RGS7
PHF8
EEF1E1
RIPK4
IFT172
MFN2
TNRC6B
FBLN5
DCC
RPS6KA2
RIMS1
CACNA2D1
FLJ22447
CGGBP1
GALNT16
TYRP1
GPN1
TBXAS1
VDAC1
SPP2
ATXN7
SNAP91
ZNF366
EVI5
PTPRU
PARVG
FOXRED2
SLC24A2
TMEM184B
SORCS2
C6ORF10
CNTNAP2
ARHGAP26
GCKR
ACSS3
NYNRIN
GLIS3
AK3
SLC2A9
ARHGAP24
CHN2
LOC729911
COL1A2
RAP1B
VPS37C
CMTM8
KDM3B
MAML3
PNKD
TRPC7
MYRIP
TNFRSF8
VAT1L
OLA1
ATP8A2
KIAA1456
NOS2
ADRA1B
NMNAT2
WDR4
PLD5
CFH
MCCD1
EYA2
TNRC18
FSTL5
EPC1
ABCC8
PSORS1C2
FGGY
ATP6V1B2
KLF12
CHD3
KRT35
PARVA
SH3PXD2A
IKZF2
RYR2
EPHB1
TEX101
CNTN4
VLDLR
EXOSC3
TGFB1
PPP3CA
AKT2
ATXN2
CNPPD1
ST3GAL1
CRHR2
KLF13
PKIA
ICAM1
BSN
C1QA
TGFBR2
RAF1P1
CHAT
PCDHA3
VAMP2
MST1R
APOA5
GNL3
ADRA2B
IMPDH2
IL6R
DBP
PDGFB
NT3
NPPC
MTR
ARHGEF10
HMX3
DGKI
ADCY9
SELENBP1
LEPR
CHRNA6
GABRA4
ARCN1
HPS4
PRKG1
SV2A
STH
GSTA1
LMOD3
SCAP
QKI
BTBD9
TRH
ASAH1
IL10RA
ATF7IP2
ZNF202
PSEN2
CNTF
MAOA
NEK4
DNAJC9
SCN8A
GOLPH3
CREM
IL19
PCDHB11
IL4R
PLA2G6
ALK
MAP6
DAB1
MAPK8IP2
SCZD10
EGF
SLC1A3
MEIS2
CNP
CHRNA10
DLGAP2
ATXN3
COG7
SRD5A2
ST8SIA2
IRS1
IL13
GABARAP
HS3ST5
BTG2
EIF3D
PHOX2B
RBM20
ITGB3
ARHGAP4
PRKAG1
C1QB
SEL1L3
CPVL
PRKAB2
VIPR2
TMEM245
GRIK5
ARID5A
PSMD9
TIMP3
ADGRV1
ZNF184
ST18
RHD
RCAN1
GEMIN4
ZNF385D
IFNG
CNTN5
GABRG3
ACADSB
AKR1D1
IL21
CYP2C19
PTK2
SLC12A5
CCDC149
SLC24A5
TLR9
DRD4
STX7
MAGI1
HDC
ADCY8
C16ORF72
PLCB4
DPP6
PADI4
TSPAN7
PIWIL2
FRK
PPP3R1
CFAP43
PAWR
ST7
HTR2A
XK
MATK
GCLM
GSTZ1
GSTO1
USP4
MMP3
NRAP
GFRA1
PAICS
COX18
SUMO1P1
NLGN4X
HTR1F
GPR78
ARID5B
LMO1
IL4
KLK8
SLC1A1
INPP4B
AANAT
GABRD
DGCR8
PSAP
ADRB2
MDM2
OTX2
KCNE1
ACLY
CPLX1
ESR2
OLIG2
LIPF
BICD2
SAT1
CTNND2
NCKAP5
PRSS35
THBS1
HIST1H1B
HNMT
ADH4
NLGN1
NR4A1
INSIG1
FARS2
RNF5
NTNG1
OR2K2
CYFIP1
NDUFS7
DYX1C1
ADCY1
PLCD1
HCRT
MDK
CREB1
RGS9
ZNF565
SCZD7
SCZD8
MAGEC1
SCZD6
SCZD1
SCZD3
OR4C46
ADAMTS3
DTNBP1
ZNF530
GIF
SLC6A1
VPS35
INPP5A
GRIK2
SDF4
UGT1A3
MTHFR
FGFR1
PML
EDEM2
SCZD2
SBNO1
CASP4
NPRL2
EIF5
LGR4
CELF2
SCZD13
PHB
GPR153
SLC26A7
SCZD11
IL2RA
SCZD14
GRIN2B
CHD4
SLC26A8
KDM2B
SPATA5
FAM3D
PIK3CB
CP
RB1CC1
TEKT5
CCDC108
NRIP1
ALS2CL
TRAK1
COL3A1
CNR1
CCDC137
BTG1
WDR11
PLCL2
KDR
LAMA1
LAMA2
FASTKD5
HNRNPA3
ZKSCAN4
SCZD12
HRH1
RGS12
SRSF1
TRRAP
KPNA1
MTOR
PAG1
ESAM
SAP30BP
TNF
ACOT6
HINT1
NTRK1
PITPNM1
DGCR2
FOS
NUPR1
SLC22A2
GDPD3
CRH
SERPINI1
WIPI1
HMGCS1
ARC
BAX
TAGLN
FOSB
GFAP
JUN
EFNA1
MAPK1
ASNS
GNAI2
EFNA2
MAPK3
NR0B2
INS
BCL2
CCND1
C10ORF10
ATF3
SLC18A2
ABCG2
INHBE
LDLR
MAPK8
HOMER1
PENK
FNDC4
RELA
CASP7
FABP1
FAS
LRRN1
SERPINA3
MAL
JUND
ATP2A2
WFS1
ADRBK1
IGF2BP2
PTGER3
MDH1
DDR1
CIT
OPRD1
ATCAY
CADM3
CREBBP
CRMP1
CLOCK
EPB41L1
HDAC1
LRFN5
ACTG1
HDAC3
ERLIN1
SPRY4
UTS2
MCPH1
CHP1
ANXA7
MSRB1
EPB41L3
PPA2
PTPN5
ATP5A1
PICALM
MLLT3
PCMT1
AK1
ACO2
IL17A
RLBP1
NDUFV1
GABRE
MYL12B
PDGFRB
AP3M1
FADS2
ITGA8
WNT2
KCNJ5
VWF
DLG3
NCS1
MLC1
PAK1
SIRPB1
IRS2
PPARG
RPS10
IDO1
PYGB
PCDH11Y
MIR382
SYT5
ADM
SLC1A2
SLC25A3
EFHD2
TPM4
TIMP4
KCNC2
TPPP3
MIR183
NETO1
PGK1
NDUFS1
VIM
ADH5
DLD
GNB1
HMGA1
DYM
DIXDC1
CYBB
GSTT2
DNAJC6
CRYM
PIK3CD
CALM1
GABRA3
DNM1
TUBB4B
GNB2
SLC9A3R1
VAPB
PTGDS
LSAMP
HAR1A
KREMEN1
CLU
NRD1
BIK
HLA-DRB3
RIMS2
GDI1
HNRNPA0
PANX2
HNRNPU
TACR1
L1CAM
MIR107
MSS51
LARS2
CPNE3
YWHAG
C10orf32-ASMT
TRV-CAC2-1
NFU1P2
GPR89P
MIR100
HSPD1P6
MAP1LC3P
KRT8P21
LINC01592
SPA17
TRC-ACA1-1
MAU2
SYNE1
RPL23P3
KCNIP1
TRT-AGT6-1
AKT3
SLCO1B3
RNA5SP272
LINC00284
ADCK1
CTC-436P18.1
TENM4
RPS17P8
RPL23AP33
RBMS3-AS2
NRG1-IT3
GAPDHP21
SMG6
ADAM20P3
LINC01183
RNY4P16
ZWINT
CAPZA3
SPTLC2
LOC102724001
TTLL6
RFESD
CTD-2270F17.1
KCNMB1
DPCR1
MTCO3P1
LINGO2
KCTD12
RNU6-67P
B9D1
FTLP18
RNA5SP173
SEMA3C
LINC00964
RPL22P17
CLMP
RNA5SP397
RBFOX1
MTERF4
SNED1
CBX1P5
LINC00499
RPL29P18
LINC01220
SHOX
NDUFS5P2
HLA-K
XKR6
RPL7P9
BCL9
HLA-DMB
MPP6
GRB10
ANO4
RNA5SP459
GTSCR1
OSCP1
C3orf38
DGKZP1
ADGRL2
PARK2
RBMX2P1
PWWP2A
LINC00243
PABPC1P11
RGS6
BRINP2
RNA5SP73
ZBTB18
CWC22
KCNMB2
NSMCE2
PAEP
NEBL-AS1
COX6CP5
PVRL1
GLULP5
CCDC122
FAM155A-IT1
SAMD4A
ZFAND6
RPL31P55
RPL21P119
SPATA33
TBC1D22A-AS1
NPM1P10
TPT1P9
KIF21B
CAMKMT
AFF3
THRB
FAM43A
LNX1
RPL11P2
SGCZ
CYCSP3
RPL18P7
TRIB1
LINC00707
LINC00845
JRKL-AS1
KIRREL3-AS3
LOC101928937
RPS26P51
PALB2
LCMT1
STX8
SLC5A10
CALM2P1
SIGLEC15
EPG5
ZNF473
PHF20
IGLC7
LOC284930
PIM3
LOC102724443
TRG-GCC4-1
LINC01249
MIR3681
IL1R2
DPP10
CHCHD6
PLSCR5
POLN
PDE5A
FLJ31104
IRF4
HCG23
RPL3P8
RPL10AP3
LINC00841
OR2BH1P
OR10D1P
MIR3169
ATXN8OS
POMT2
SERPINA1
CA12
PTMAP6
CACNA1S
CR1
OTOS
VDAC1P7
FLJ20021
COL25A1
GPBP1
RPS29P13
SLC25A6P5
SLC35F2
PGBD3P1
ENOX1
MIR211
SLC47A2
RNF135
CASC17
LINC01029
FLJ26850
LOC100287477
NUBPL
SNORA66
SLC3A1
PREPL
C2orf82
NPM1P28
ZBTB49
CWH43
RNA5SP171
HSPA8P12
ICE1
ARHGEF28
MLN
FUCA2
STEAP2-AS1
LOC100128325
CALD1
MIR4468
CKS1BP2
ZMIZ1
PDZD8
LOC100506127
KMT2A
ELAC2
MMD
ADGRE3
LOC399716
CR1L
RNA5SP94
HIBCH
MRPS35P1
H3.Y
RASGRF2
EFNA5
CDC14C
PSD3
OSTF1
LINC00709
ANO5
PTPN6
NTRK3
ZNF326
PRPF3
HMCN1
FOXN2
EGFEM1P
LINC01470
RUNX2
IMPG1
RPL5P24
TMEM261
AMBP
NEURL1
MALAT1
EVL
HDHD2
CLEC17A
NFS1
PGBD4P8
OTUD7B
VPS45
KIF5C
ZBBX
PTPN13
RNA5SP169
COMMD10
UBA52P1
COL26A1
MTPN
KIAA1549
TOX
LINC01239
CUX2P1
NRP1
DKK3
C11orf74
PRMT8
LINC01478
SLC25A1P5
RPS19BP1
ZNF362
GJA4
LOC102723436
PHF5GP
GPR1-AS
PECR
NYAP2
ACTN4P1
EIF4EBP2P3
TDRP
SMC5
TCERG1L
VIPAS39
LOC643542
DSEL
ZNF611
TCF15
RPL39P17
NALCN-AS1
[truncated: 18 more rows]

## Sheet: ECZEMA_riskset
GENE
ALAS2
ARID1B
ARVCF
BTD
C5
CARD14
CASP8
CASR
CD3G
COMT
CYBA
CYBB
DHCR7
DOCK8
EDA
EDAR
EDARADD
FECH
FERMT1
FLG
FOXP3
GNA11
GP1BB
HDAC4
HIRA
HLA-DQB1
HLA-DRB1
HPGD
IL7R
KANSL1
KRT1
KRT16
KRT9
LBR
LIG4
MBTPS2
MCCC2
NCF1
NCF2
NCF4
NOD2
NSUN2
PAH
PCCA
PCCB
PGM3
PIGA
PTPRC
RBCK1
RBM8A
SAT1
SBDS
SHOC2
SLC30A2
SLC6A19
SLCO2A1
SMARCA2
SPINK5
SRD5A3
STAT3
SUOX
TBX1
TMC6
TMC8
TP63
TRAF6
TRPM1
UBE3B
UFD1L
WAS
WIPF1
ZAP70
ZNF750
CD14
IL4R
IFNG
NFKB1
TNF
CCL2
CXCL8
BCL2
IL1B
ACHE
MAPK1
CYP1A1
S100A9
FAS
IL4
JUN
CSF2
IL6
BDNF
TGIF1
PLAUR
CASP3
GSK3B
IFNB1
ALDH2
AKT2
CD86
DKK1
NR3C1
FOS
CYP2E1
BHLHE40
IL5
FADS1
FADS2
FCER1A
FCER1G
IL31
KLK7
MS4A2
ACTL9
ADRB2
AQP3
ASPRV1
CAMP
CCL18
CCL22
CDH1
CLEC7A
CMA1
COL6A5
CRP
CTLA4
CTSL
DPP10
ELOVL5
GATA3
IGHE
IL13
IL17A
IL27
IL5RA
IRF2
IRF3
IRF7
KIF3A
MIR125B1
MIR146A
MIR155
MIR21
MTHFR
MUC15
NOD1
NPSR1
OVOL1
PCDH1
PHF11
PTPN22
RNASE2
SPRR2B
SPRR3
STAT6
TGFB1
TGFBR1
TLR1
TLR2
TLR4
TLR6
TLR9
TNFSF12
TNFSF13
TNFSF13B
TSLP
ACAA1
CCDC26
CD80
CDKN2A
CDKN2B
CYP27A1
CYP27B1
CYP2R1
CYP3A4
DEFB1
EPHX1
FLG2
GC
GSTM1
GSTP1
GSTT1
HAVCR2
HLA-DQA1
IRAK1
IRAK2
ITK
LY96
ORMDL3
PHLDB1
PTGDR2
RCBTB1
RTEL1
S100A3
SETDB2
STAT4
TERT
VDR
NAMPT
NPM1
TNFRSF10B
RBM25
CNN1
LMO2
HSPA1B
CCR5
MMP9
VCAM1
HRAS
MKI67
FBXO3
VAT1
CYP1B1
CD59
SQSTM1
ODC1
SOD2
PSMC2
TUBB
RRM2B
ID2
RGS17
H2AFX
HLA-B
PLA2G4A
RAC2
DCXR
ZFP36
SPP1
FASLG
FBXL7
CD44
SERPINE1
CYP2D6
NFKBIA
DKK3
NLRP7
GDF10
CYP17A1
NFIB
SLC7A11
SNCA
PDE4B
CLU
SFTPC
MBP
EGR2
CXCL1
UTF1
TNFRSF1A
RGS1
NFE2L2
ATF6
CAT
ATP2A2
HSPD1
CXCR4
LMNB1
TROVE2
CDKN1A
ABCC1
SPHK1
GDF15
ARNTL
SOCS2
BIRC5
NFATC4
GPX3
FKBP5
ERCC1
GPX2
HDAC2
PCNA
SLC16A1
FOSB
PPM1B
CSNK2A1
CREB1
CD63
CALR
FN1
TGFA
MYC
RBM17
NOX4
MT1A
IGFBP3
ZNF235
CASP1
ALDH1A1
ZEB1
CALB1
MALAT1
PLTP
LPL
SPAG5
CYP11A1
TNFRSF10A
XRCC5
TAP1
SLC3A2
GADD45A
EEF2
EPB41L3
CTH
PLAU
UBE2C
HSPA5
JUND
ERBB2
POR
DCP2
TFDP1
FMO2
TAT
HSPA8
IGF1R
FASN
TJP3
CLCN3
EDN1
EIF2B3
GPX1
IL23A
LTF
NFATC3
GRPEL1
DUSP1
CD38
MAP4
LCP1
PROC
TRHDE
AURKA
AKT1
GADD45B
NOS2
EED
DPYD
KITLG
BTG2
CTNNB1
BAG3
LGALS8
PCOLCE
CALM1
CCNE1
IL12A
GTPBP4
F3
BRCA1
IFI6
SIAH2
TXNIP
ANXA4
ACADVL
SOCS3
KDM4B
MAP2
ICAM1
ADH1A
PPP2R3A
TNFSF9
PPARA
CCL11
LAMB1
HMOX1
ECI1
CDC25A
IL12B
CCL20
HSPA4
HDAC1
HIF1A
ANXA1
CKS2
MGMT
CD9
APOE
ABCC2
PMAIP1
THBS1
NFKBIB
TNC
ASS1
IL18
ALOX12
XPC
SULF1
IL3
SLC7A5
CDC20
PTEN
HSPE1
NFATC1
MCL1
MAP2K2
SHARPIN
GAPDH
MARCKS
DSG1
CASP9
CASP7
HSPB1
PPARG
AREG
CCNB2
RNF149
DYM
DNAJC3
BHMT
STAT2
PKNOX2
CXCL10
CTTN
DHFR
GATA5
PTGS2
MICA
GCLM
FABP4
ALB
KRT18
HMGB1
ATF5
PKM
LTBP1
IL1R1
JUNB
EGR1
COL3A1
DFFA
PPP3CA
NOS3
NQO1
IER3
RB1
SLC11A2
FGF1
SOX18
RUNX2
NR4A1
MFGE8
CD36
HINT1
COL1A1
IL2
MAFF
GCLC
PHLDA1
GSTM2
CYR61
ACTB
ITGAL
MT1X
IL12RB1
CHORDC1
INSR
IFIT2
DLL1
S100A8
ECH1
CCL3
XIAP
CXCL12
PDIA3
PDGFB
PER1
CD40
TPI1
KIF20A
CD4
PLSCR1
GBE1
DDIT3
PDE4D
SHANK2
FER
TGFB3
ITGAV
GOT2
BAD
STX3
ACACB
DHCR24
TXNRD1
AGPAT3
MAD2L1
MAPK9
PPM1D
CEBPB
TRIM28
SERPINB2
SAR1B
LCN2
HERPUD1
PARP1
SDF2L1
CCL4
IFNAR1
NBN
IL2RA
RPS10
CCNA2
TYMS
SRC
IFNAR2
NOLC1
IFRD1
MMP3
IL1RAP
CCND3
BGLAP
MAPK3
ALOX5
GLDC
TOP2B
ABCG2
PPAP2B
TIMP1
IL1A
IGFBP7
GEM
PLD1
BNIP3
BAK1
DNAJA1
XDH
SOD1
P2RX4
IGFBP5
CCL5
XBP1
ANKRD11
IGFALS
G6PD
ITPR1
NBL1
XRCC1
KRAS
E2F1
SET
CDK6
TAGLN
LAMC1
PDIA6
AHCY
CDC25B
PAK2
LCK
WBP4
FGF16
NTRK2
RELA
ATF3
ATF2
RBPJ
HLA-F
EIF2AK2
CYP1A2
HSD17B4
CREM
HNRNPH1
RGS2
MMP2
GSR
APP
SLC39A11
DLK1
CDK2
RHOB
IL11
OAT
DENND2C
LHB
IL1R2
MDM2
BCL2L1
RAF1
CDKN1B
GJA1
USP18
CITED2
GSTA4
SMURF1
PLAT
PTX3
EGFR
IDI1
TSC2
IDH1
CCND1
IL6R
BCL2A1
CASP2
IFITM1
CYCS
BSG
ACACA
TH
TGFB2
TP53
CDKN1C
PAFAH1B1
ATR
CDK1
HSPA9
CCT5
HSP90AA1
VIM
UMPS
FGF2
BTBD3
PTGES
IL1RN
DNASE2
BMI1
MMP13
MT2A
HMGCR
UNC5B
BORA
PRNP
MT1E
ATP7B
DDB2
HLA-G
TOP2A
AP2S1
ITGB2
KLF6
SAP30L
EIF4E
CA14
CCL1
INSIG1
ABCB1
CCNG1
DNAJB9
SMC4
COL1A2
E2F6
ADM
MAPK8
PMF1
RELB
RGS13
DYNC1H1
IGF1
BIRC3
CSF1
GSTO1
BGN
SP1
TNFAIP3
PMEPA1
ARG2
MUC1
HSPA1A
KLF13
NFIC
PF4
IL10
MPO
CXCL2
CLDN4
KLF4
TFRC
CCNB1
KPNA2
IL7
BAX
VEGFA
SNAI2
IL22
TNFRSF8
CCL17
POU2F3
IL33
RNASE3
NGF
IL12RB2
POSTN
