# Supplementary material for: SC-VAR: a computational tool for interpreting polygenic disease risks using single-cell epigenomic data
Source: Brief Bioinform. 2025 Mar 24;26(2):bbaf123. doi: 10.1093/bib/bbaf123 (PMC11932087; doi:10.1093/bib/bbaf123)
Supplement: Supplementary_Table_3_bbaf123 [file supplementary_table_3_bbaf123.xls]

## Sheet: MAGMA
# MEAN_SAMPLE_SIZE = 36454
# TOTAL_GENES = 18563
# TEST_DIRECTION = one-sided, positive (set), two-sided (covar)
# CONDITIONED_INTERNAL = gene size, gene density, inverse mac, log(gene size), log(gene density), log(inverse mac)
# P-values less than 5E-03 and NGENES greater than 10
VARIABLE	TYPE	NGENES	BETA	BETA_STD	SE	P	FULL_NAME
GOBP_RIBOSOMAL_LARGE_SUBUNIT...1	SET	24	0.51305	0.018436	0.16478	0.00092575	GOBP_RIBOSOMAL_LARGE_SUBUNIT_ASSEMBLY
GOBP_ENDONUCLEOLYTIC_CLEAVAG...1	SET	13	0.61801	0.016349	0.2191	0.0023986	GOBP_ENDONUCLEOLYTIC_CLEAVAGE_INVOLVED_IN_RRNA_PROCESSING
GOBP_NEGATIVE_REGULATION_OF_...82	SET	296	0.13555	0.01698	0.048303	0.0025088	GOBP_NEGATIVE_REGULATION_OF_CATABOLIC_PROCESS
GOBP_PROTEIN_IMPORT	SET	199	0.1916	0.019732	0.060441	0.00076322	GOBP_PROTEIN_IMPORT
GOBP_MEMBRANE_PROTEIN_INTRAC...	SET	12	0.81666	0.020758	0.24797	0.0004959	GOBP_MEMBRANE_PROTEIN_INTRACELLULAR_DOMAIN_PROTEOLYSIS
GOBP_NEGATIVE_REGULATION_OF_...92	SET	239	0.15537	0.017517	0.054221	0.002084	GOBP_NEGATIVE_REGULATION_OF_CELLULAR_CATABOLIC_PROCESS
GOBP_REGULATION_OF_NUCLEASE_...	SET	21	0.4816	0.01619	0.18206	0.0040841	GOBP_REGULATION_OF_NUCLEASE_ACTIVITY
GOBP_REGULATION_OF_MICROVILL...3	SET	13	0.58466	0.015467	0.22326	0.0044164	GOBP_REGULATION_OF_MICROVILLUS_ORGANIZATION
GOBP_TOLL_LIKE_RECEPTOR_4_SI...	SET	39	0.38735	0.017736	0.13622	0.0022339	GOBP_TOLL_LIKE_RECEPTOR_4_SIGNALING_PATHWAY
GOBP_PROTEIN_LOCALIZATION_TO...36	SET	282	0.1955	0.023913	0.050483	5.4024e-05	GOBP_PROTEIN_LOCALIZATION_TO_NUCLEUS
GOBP_CALCIUM_MEDIATED_SIGNAL...2	SET	20	0.59803	0.01962	0.18355	0.00056171	GOBP_CALCIUM_MEDIATED_SIGNALING_USING_INTRACELLULAR_CALCIUM_SOURCE
GOBP_RIBOSOME_ASSEMBLY	SET	55	0.32026	0.017407	0.10739	0.0014335	GOBP_RIBOSOME_ASSEMBLY
GOBP_REGULATION_OF_HAIR_CYCLE	SET	28	0.43661	0.016945	0.16384	0.0038552	GOBP_REGULATION_OF_HAIR_CYCLE
GOBP_REGULATION_OF_PHOSPHATI...3	SET	56	0.33636	0.018447	0.11459	0.0016686	GOBP_REGULATION_OF_PHOSPHATIDYLINOSITOL_3_KINASE_ACTIVITY
GOBP_CELL_CELL_ADHESION_MEDI...1	SET	27	0.47711	0.018183	0.16442	0.0018578	GOBP_CELL_CELL_ADHESION_MEDIATED_BY_CADHERIN
GOBP_REGULATION_OF_OSTEOBLAS...1	SET	119	0.2272	0.018133	0.080874	0.0024854	GOBP_REGULATION_OF_OSTEOBLAST_DIFFERENTIATION
GOBP_POSITIVE_REGULATION_OF_...603	SET	63	0.41355	0.024052	0.11283	0.00012393	GOBP_POSITIVE_REGULATION_OF_OSTEOBLAST_DIFFERENTIATION
GOBP_REGULATION_OF_NUCLEOCYT...	SET	101	0.22905	0.016849	0.085612	0.0037354	GOBP_REGULATION_OF_NUCLEOCYTOPLASMIC_TRANSPORT
GOBP_POSITIVE_REGULATION_OF_...590	SET	58	0.38767	0.021636	0.11123	0.0002463	GOBP_POSITIVE_REGULATION_OF_NUCLEOCYTOPLASMIC_TRANSPORT
GOBP_POSITIVE_REGULATION_OF_...228	SET	216	0.17889	0.019185	0.056054	0.00070922	GOBP_POSITIVE_REGULATION_OF_DNA_METABOLIC_PROCESS
GOBP_NUCLEAR_TRANSPORT	SET	288	0.15187	0.018769	0.049815	0.0011514	GOBP_NUCLEAR_TRANSPORT
GOBP_IMPORT_INTO_NUCLEUS	SET	155	0.23666	0.021535	0.068452	0.00027349	GOBP_IMPORT_INTO_NUCLEUS
GOBP_NEGATIVE_REGULATION_OF_...671	SET	253	0.14035	0.016273	0.054134	0.0047663	GOBP_NEGATIVE_REGULATION_OF_TRANSFERASE_ACTIVITY
GOBP_CELLULAR_RESPONSE_TO_FL...	SET	19	0.6388	0.020427	0.2112	0.0012468	GOBP_CELLULAR_RESPONSE_TO_FLUID_SHEAR_STRESS
GOBP_ECTODERMAL_PLACODE_DEVE...	SET	12	0.70078	0.017812	0.241	0.0018221	GOBP_ECTODERMAL_PLACODE_DEVELOPMENT
GOBP_RESPONSE_TO_CATECHOLAMI...	SET	102	0.24184	0.017878	0.090113	0.0036439	GOBP_RESPONSE_TO_CATECHOLAMINE
GOBP_REGULATION_OF_CELL_AGING	SET	45	0.30497	0.014997	0.11774	0.0048005	GOBP_REGULATION_OF_CELL_AGING
GOBP_AMMONIUM_ION_METABOLIC_...	SET	22	0.81725	0.028119	0.20771	4.184e-05	GOBP_AMMONIUM_ION_METABOLIC_PROCESS
GOBP_NEGATIVE_REGULATION_OF_...161	SET	45	0.48249	0.023728	0.13118	0.00011784	GOBP_NEGATIVE_REGULATION_OF_COLD_INDUCED_THERMOGENESIS
GOBP_REGULATION_OF_PROTEIN_L...13	SET	127	0.20442	0.016851	0.074051	0.0028881	GOBP_REGULATION_OF_PROTEIN_LOCALIZATION_TO_NUCLEUS
GOBP_PRIMARY_AMINO_COMPOUND_...2	SET	13	1.1489	0.030395	0.25024	2.2173e-06	GOBP_PRIMARY_AMINO_COMPOUND_METABOLIC_PROCESS
GOBP_RESPONSE_TO_NITROGEN_CO...	SET	1033	0.074359	0.017047	0.02746	0.0033887	GOBP_RESPONSE_TO_NITROGEN_COMPOUND
GOBP_MITOTIC_DNA_REPLICATION	SET	13	0.54244	0.01435	0.20334	0.0038221	GOBP_MITOTIC_DNA_REPLICATION
GOBP_POSITIVE_REGULATION_OF_...669	SET	63	0.33006	0.019196	0.10611	0.00093532	GOBP_POSITIVE_REGULATION_OF_PROTEIN_LOCALIZATION_TO_CELL_PERIPHERY
GOBP_REGULATION_OF_PROTEIN_I...	SET	60	0.34008	0.019304	0.11104	0.0010983	GOBP_REGULATION_OF_PROTEIN_IMPORT
GOBP_POSITIVE_REGULATION_OF_...661	SET	41	0.45338	0.021284	0.1302	0.00024935	GOBP_POSITIVE_REGULATION_OF_PROTEIN_IMPORT
GOBP_NEGATIVE_REGULATION_OF_...27	SET	17	0.57178	0.017296	0.21072	0.0033323	GOBP_NEGATIVE_REGULATION_OF_ANOIKIS

## Sheet: Adult_scemagma
# MEAN_SAMPLE_SIZE = 36454
# TOTAL_GENES = 21205
# TEST_DIRECTION = one-sided, positive (set), two-sided (covar)
# CONDITIONED_INTERNAL = gene size, gene density, inverse mac, log(gene size), log(gene density), log(inverse mac)
# P-values less than 5E-03 and NGENES greater than 10
VARIABLE	TYPE	NGENES	BETA	BETA_STD	SE	P	FULL_NAME
GOBP_DEOXYRIBONUCLEOSIDE_MET...	SET	11	0.81103	0.018468	0.2624	0.00099924	GOBP_DEOXYRIBONUCLEOSIDE_METABOLIC_PROCESS
GOBP_REGULATION_OF_CATABOLIC...	SET	916	0.079647	0.016193	0.02793	0.0021765	GOBP_REGULATION_OF_CATABOLIC_PROCESS
GOBP_NEGATIVE_REGULATION_OF_...82	SET	299	0.14398	0.016976	0.047609	0.0012481	GOBP_NEGATIVE_REGULATION_OF_CATABOLIC_PROCESS
GOBP_REGULATION_OF_METAL_ION...	SET	369	0.11916	0.015581	0.045073	0.004104	GOBP_REGULATION_OF_METAL_ION_TRANSPORT
GOBP_RESPONSE_TO_AMINE	SET	42	0.37653	0.016741	0.13127	0.002065	GOBP_RESPONSE_TO_AMINE
GOBP_ANTIBACTERIAL_HUMORAL_R...	SET	53	0.31915	0.015936	0.11668	0.0031195	GOBP_ANTIBACTERIAL_HUMORAL_RESPONSE
GOBP_ACTIN_FILAMENT_BASED_MO...	SET	124	0.21371	0.016295	0.077036	0.0027691	GOBP_ACTIN_FILAMENT_BASED_MOVEMENT
GOBP_MEMBRANE_PROTEIN_INTRAC...	SET	12	0.74482	0.017714	0.246	0.0012333	GOBP_MEMBRANE_PROTEIN_INTRACELLULAR_DOMAIN_PROTEOLYSIS
GOBP_NEGATIVE_REGULATION_OF_...92	SET	242	0.14411	0.015308	0.053208	0.0033822	GOBP_NEGATIVE_REGULATION_OF_CELLULAR_CATABOLIC_PROCESS
GOBP_NEGATIVE_REGULATION_OF_...354	SET	224	0.14817	0.015149	0.056661	0.0044637	GOBP_NEGATIVE_REGULATION_OF_KINASE_ACTIVITY
GOBP_PROTEIN_LOCALIZATION_TO...36	SET	284	0.18929	0.021759	0.050114	7.9552e-05	GOBP_PROTEIN_LOCALIZATION_TO_NUCLEUS
GOBP_LONG_CHAIN_FATTY_ACYL_C...2	SET	24	0.46445	0.015617	0.17572	0.0041104	GOBP_LONG_CHAIN_FATTY_ACYL_COA_METABOLIC_PROCESS
GOBP_CALCIUM_MEDIATED_SIGNAL...2	SET	20	0.58202	0.017867	0.18677	0.00091731	GOBP_CALCIUM_MEDIATED_SIGNALING_USING_INTRACELLULAR_CALCIUM_SOURCE
GOBP_POSITIVE_REGULATION_OF_...476	SET	11	0.58165	0.013244	0.21463	0.0033673	GOBP_POSITIVE_REGULATION_OF_MEGAKARYOCYTE_DIFFERENTIATION
GOBP_POSITIVE_REGULATION_OF_...604	SET	66	0.41117	0.022904	0.11116	0.00010855	GOBP_POSITIVE_REGULATION_OF_OSTEOBLAST_DIFFERENTIATION
GOBP_ALPHA_BETA_T_CELL_PROLI...	SET	39	0.3771	0.016158	0.13278	0.0022579	GOBP_ALPHA_BETA_T_CELL_PROLIFERATION
GOBP_POSITIVE_REGULATION_OF_...591	SET	58	0.35526	0.018555	0.10943	0.00058492	GOBP_POSITIVE_REGULATION_OF_NUCLEOCYTOPLASMIC_TRANSPORT
GOBP_REGULATION_OF_DNA_METAB...	SET	378	0.1253	0.016579	0.043415	0.0019531	GOBP_REGULATION_OF_DNA_METABOLIC_PROCESS
GOBP_POSITIVE_REGULATION_OF_...228	SET	220	0.19798	0.020062	0.056383	0.00022336	GOBP_POSITIVE_REGULATION_OF_DNA_METABOLIC_PROCESS
GOBP_NUCLEAR_TRANSPORT	SET	290	0.13213	0.015346	0.04907	0.0035473	GOBP_NUCLEAR_TRANSPORT
GOBP_IMPORT_INTO_NUCLEUS	SET	156	0.20708	0.017696	0.066566	0.00093386	GOBP_IMPORT_INTO_NUCLEUS
GOBP_NEGATIVE_REGULATION_OF_...673	SET	258	0.14004	0.015353	0.052199	0.0036541	GOBP_NEGATIVE_REGULATION_OF_TRANSFERASE_ACTIVITY
GOBP_CELLULAR_RESPONSE_TO_FL...	SET	19	0.61404	0.018373	0.21355	0.00202	GOBP_CELLULAR_RESPONSE_TO_FLUID_SHEAR_STRESS
GOBP_ECTODERMAL_PLACODE_DEVE...	SET	12	0.7196	0.017114	0.23469	0.0010857	GOBP_ECTODERMAL_PLACODE_DEVELOPMENT
GOBP_RESPONSE_TO_CATECHOLAMI...	SET	103	0.23688	0.016469	0.086821	0.0031855	GOBP_RESPONSE_TO_CATECHOLAMINE
GOBP_G_PROTEIN_COUPLED_RECEP...4	SET	14	0.64284	0.016513	0.2326	0.0028596	GOBP_G_PROTEIN_COUPLED_RECEPTOR_SIGNALING_PATHWAY_INVOLVED_IN_HEART_PROCESS
GOBP_COCHLEA_MORPHOGENESIS	SET	23	0.55141	0.018151	0.17839	0.00099872	GOBP_COCHLEA_MORPHOGENESIS
GOBP_REGULATION_OF_CELL_AGING	SET	46	0.31128	0.014483	0.11975	0.0046716	GOBP_REGULATION_OF_CELL_AGING
GOBP_RNA_PHOSPHODIESTER_BOND...1	SET	139	0.17981	0.01451	0.068464	0.0043191	GOBP_RNA_PHOSPHODIESTER_BOND_HYDROLYSIS
GOBP_AMMONIUM_ION_METABOLIC_...	SET	22	0.81562	0.026258	0.20599	3.7668e-05	GOBP_AMMONIUM_ION_METABOLIC_PROCESS
GOBP_NEGATIVE_REGULATION_OF_...162	SET	45	0.51442	0.023673	0.13582	7.6326e-05	GOBP_NEGATIVE_REGULATION_OF_COLD_INDUCED_THERMOGENESIS
GOBP_POSITIVE_REGULATION_OF_...117	SET	25	0.45337	0.015558	0.17087	0.0039892	GOBP_POSITIVE_REGULATION_OF_CELLULAR_RESPONSE_TO_INSULIN_STIMULUS
GOBP_REGULATION_OF_PROTEIN_L...13	SET	128	0.21891	0.016957	0.073966	0.0015419	GOBP_REGULATION_OF_PROTEIN_LOCALIZATION_TO_NUCLEUS
GOBP_POSITIVE_REGULATION_OF_...676	SET	82	0.24605	0.015271	0.091471	0.0035767	GOBP_POSITIVE_REGULATION_OF_PROTEIN_LOCALIZATION_TO_NUCLEUS
GOBP_PRIMARY_AMINO_COMPOUND_...2	SET	13	1.0791	0.02671	0.2709	3.4115e-05	GOBP_PRIMARY_AMINO_COMPOUND_METABOLIC_PROCESS
GOBP_RESPONSE_TO_NITROGEN_CO...	SET	1044	0.078958	0.017083	0.027004	0.0017299	GOBP_RESPONSE_TO_NITROGEN_COMPOUND
GOBP_CELLULAR_RESPONSE_TO_NI...2	SET	654	0.095395	0.016493	0.033866	0.0024273	GOBP_CELLULAR_RESPONSE_TO_NITROGEN_COMPOUND
GOBP_POSITIVE_REGULATION_OF_...670	SET	63	0.33501	0.018234	0.10807	0.00096875	GOBP_POSITIVE_REGULATION_OF_PROTEIN_LOCALIZATION_TO_CELL_PERIPHERY
GOBP_REGULATION_OF_PROTEIN_I...	SET	60	0.3195	0.016972	0.10837	0.0015994	GOBP_REGULATION_OF_PROTEIN_IMPORT
GOBP_POSITIVE_REGULATION_OF_...662	SET	41	0.44039	0.019346	0.12676	0.00025665	GOBP_POSITIVE_REGULATION_OF_PROTEIN_IMPORT
GOBP_RESPONSE_TO_AMYLOID_BETA	SET	51	0.332	0.016263	0.12638	0.0043101	GOBP_RESPONSE_TO_AMYLOID_BETA
GOBP_REGULATION_OF_ANOIKIS	SET	24	0.45543	0.015313	0.1684	0.0034234	GOBP_REGULATION_OF_ANOIKIS
GOBP_REGULATION_OF_SYNAPTIC_...10	SET	50	0.39508	0.019162	0.1234	0.00068434	GOBP_REGULATION_OF_SYNAPTIC_VESICLE_EXOCYTOSIS
GOBP_NEGATIVE_REGULATION_OF_...27	SET	17	0.64746	0.018326	0.20658	0.0008629	GOBP_NEGATIVE_REGULATION_OF_ANOIKIS
GOBP_REGULATION_OF_RESPONSE_...3	SET	231	0.15183	0.015761	0.056206	0.0034556	GOBP_REGULATION_OF_RESPONSE_TO_DNA_DAMAGE_STIMULUS

## Sheet: Fetal_scemagma
# MEAN_SAMPLE_SIZE = 36454
# TOTAL_GENES = 19844
# TEST_DIRECTION = one-sided, positive (set), two-sided (covar)
# CONDITIONED_INTERNAL = gene size, gene density, inverse mac, log(gene size), log(gene density), log(inverse mac)
# P-values less than 5E-03 and NGENES greater than 10
VARIABLE	TYPE	NGENES	BETA	BETA_STD	SE	P	FULL_NAME
GOBP_MATURATION_OF_5_8S_RRNA...	SET	23	0.42745	0.014544	0.16098	0.0039643	GOBP_MATURATION_OF_5_8S_RRNA_FROM_TRICISTRONIC_RRNA_TRANSCRIPT_SSU_RRNA_5_8S_RRNA_LSU_RRNA
GOBP_INNATE_IMMUNE_RESPONSE_...2	SET	23	0.48376	0.01646	0.18703	0.0048519	GOBP_INNATE_IMMUNE_RESPONSE_IN_MUCOSA
GOBP_MACROMOLECULE_CATABOLIC...	SET	1226	0.0713	0.017167	0.024272	0.0016561	GOBP_MACROMOLECULE_CATABOLIC_PROCESS
GOBP_REGULATION_OF_CATABOLIC...	SET	910	0.10119	0.021167	0.028522	0.00019474	GOBP_REGULATION_OF_CATABOLIC_PROCESS
GOBP_NEGATIVE_REGULATION_OF_...82	SET	297	0.19047	0.023127	0.048615	4.4827e-05	GOBP_NEGATIVE_REGULATION_OF_CATABOLIC_PROCESS
GOBP_REGULATION_OF_METAL_ION...	SET	365	0.13775	0.018509	0.046049	0.0013909	GOBP_REGULATION_OF_METAL_ION_TRANSPORT
GOBP_RESPONSE_TO_AMINE	SET	42	0.36097	0.016589	0.1387	0.0046305	GOBP_RESPONSE_TO_AMINE
GOBP_SNO_S_RNA_METABOLIC_PRO...	SET	14	0.63389	0.016831	0.21714	0.0017562	GOBP_SNO_S_RNA_METABOLIC_PROCESS
GOBP_SNRNA_PROCESSING	SET	24	0.42513	0.014776	0.14423	0.0016036	GOBP_SNRNA_PROCESSING
GOBP_PROTEIN_NITROSYLATION	SET	15	0.59307	0.0163	0.22719	0.0045243	GOBP_PROTEIN_NITROSYLATION
GOBP_PROTEIN_IMPORT	SET	199	0.17609	0.017546	0.060626	0.001841	GOBP_PROTEIN_IMPORT
GOBP_ANTIBACTERIAL_HUMORAL_R...	SET	54	0.32708	0.017039	0.12335	0.0040094	GOBP_ANTIBACTERIAL_HUMORAL_RESPONSE
GOBP_GLAND_MORPHOGENESIS	SET	119	0.22546	0.017407	0.084468	0.0038056	GOBP_GLAND_MORPHOGENESIS
GOBP_POSITIVE_REGULATION_OF_...190	SET	21	0.52324	0.017013	0.19525	0.0036861	GOBP_POSITIVE_REGULATION_OF_CYCLASE_ACTIVITY
GOBP_NEGATIVE_REGULATION_OF_...92	SET	240	0.21077	0.023039	0.054436	5.4173e-05	GOBP_NEGATIVE_REGULATION_OF_CELLULAR_CATABOLIC_PROCESS
GOBP_NUCLEAR_TRANSCRIBED_MRN...5	SET	11	0.63314	0.014903	0.23184	0.0031604	GOBP_NUCLEAR_TRANSCRIBED_MRNA_CATABOLIC_PROCESS_EXONUCLEOLYTIC_3_5
GOBP_PROTEIN_LOCALIZATION_TO...36	SET	284	0.21686	0.025757	0.050926	1.035e-05	GOBP_PROTEIN_LOCALIZATION_TO_NUCLEUS
GOBP_REGULATION_OF_TRANSMEMB...2	SET	519	0.10178	0.016244	0.038864	0.004415	GOBP_REGULATION_OF_TRANSMEMBRANE_TRANSPORT
GOBP_RIBOSOME_ASSEMBLY	SET	55	0.31412	0.016514	0.10705	0.001673	GOBP_RIBOSOME_ASSEMBLY
GOBP_SNO_S_RNA_PROCESSING	SET	11	0.66643	0.015687	0.24234	0.0029831	GOBP_SNO_S_RNA_PROCESSING
GOBP_REGULATION_OF_FAT_CELL_...1	SET	128	0.20784	0.016639	0.07799	0.0038535	GOBP_REGULATION_OF_FAT_CELL_DIFFERENTIATION
GOBP_REGULATION_OF_OSTEOBLAS...1	SET	120	0.24689	0.019141	0.080967	0.0011488	GOBP_REGULATION_OF_OSTEOBLAST_DIFFERENTIATION
GOBP_POSITIVE_REGULATION_OF_...603	SET	63	0.42126	0.023699	0.11446	0.00011675	GOBP_POSITIVE_REGULATION_OF_OSTEOBLAST_DIFFERENTIATION
GOBP_POSITIVE_REGULATION_OF_...231	SET	88	0.24608	0.016351	0.088815	0.0027993	GOBP_POSITIVE_REGULATION_OF_DNA_REPAIR
GOBP_POSITIVE_REGULATION_OF_...230	SET	66	0.26143	0.015052	0.098137	0.003865	GOBP_POSITIVE_REGULATION_OF_DNA_RECOMBINATION
GOBP_REGULATION_OF_NUCLEOCYT...	SET	102	0.22225	0.015894	0.08574	0.0047722	GOBP_REGULATION_OF_NUCLEOCYTOPLASMIC_TRANSPORT
GOBP_POSITIVE_REGULATION_OF_...590	SET	58	0.36562	0.019738	0.11038	0.00046361	GOBP_POSITIVE_REGULATION_OF_NUCLEOCYTOPLASMIC_TRANSPORT
GOBP_COGNITION	SET	287	0.13194	0.015753	0.050423	0.0044419	GOBP_COGNITION
GOBP_NEGATIVE_REGULATION_OF_...368	SET	26	0.41441	0.014991	0.16019	0.0048449	GOBP_NEGATIVE_REGULATION_OF_LIPID_CATABOLIC_PROCESS
GOBP_REGULATION_OF_TRANSPORT	SET	1615	0.058098	0.015886	0.022408	0.0047651	GOBP_REGULATION_OF_TRANSPORT
GOBP_POSITIVE_REGULATION_OF_...828	SET	846	0.082765	0.016721	0.030056	0.0029494	GOBP_POSITIVE_REGULATION_OF_TRANSPORT
GOBP_POSITIVE_REGULATION_OF_...228	SET	217	0.18884	0.019639	0.057156	0.00047769	GOBP_POSITIVE_REGULATION_OF_DNA_METABOLIC_PROCESS
GOBP_NUCLEAR_TRANSPORT	SET	291	0.1359	0.016337	0.05073	0.0036958	GOBP_NUCLEAR_TRANSPORT
GOBP_IMPORT_INTO_NUCLEUS	SET	155	0.22789	0.020062	0.069309	0.00050547	GOBP_IMPORT_INTO_NUCLEUS
GOBP_POSITIVE_REGULATION_OF_...455	SET	22	0.52345	0.01742	0.19523	0.0036711	GOBP_POSITIVE_REGULATION_OF_LYASE_ACTIVITY
GOBP_CELLULAR_RESPONSE_TO_FL...	SET	19	0.60021	0.018564	0.20734	0.0018992	GOBP_CELLULAR_RESPONSE_TO_FLUID_SHEAR_STRESS
GOBP_ECTODERMAL_PLACODE_DEVE...	SET	12	0.76209	0.018735	0.24454	0.0009166	GOBP_ECTODERMAL_PLACODE_DEVELOPMENT
GOBP_PROTEIN_LIPID_COMPLEX_S...	SET	47	0.32151	0.015629	0.11804	0.0032306	GOBP_PROTEIN_LIPID_COMPLEX_SUBUNIT_ORGANIZATION
GOBP_G_PROTEIN_COUPLED_RECEP...4	SET	14	0.62526	0.016602	0.23442	0.0038266	GOBP_G_PROTEIN_COUPLED_RECEPTOR_SIGNALING_PATHWAY_INVOLVED_IN_HEART_PROCESS
GOBP_COCHLEA_MORPHOGENESIS	SET	23	0.51991	0.01769	0.19277	0.0035012	GOBP_COCHLEA_MORPHOGENESIS
GOBP_REGULATION_OF_CELL_AGING	SET	46	0.3334	0.016034	0.11859	0.0024692	GOBP_REGULATION_OF_CELL_AGING
GOBP_NEGATIVE_REGULATION_OF_...109	SET	23	0.44339	0.015087	0.16478	0.0035678	GOBP_NEGATIVE_REGULATION_OF_CELL_AGING
GOBP_RNA_PHOSPHODIESTER_BOND...1	SET	136	0.20164	0.016636	0.070119	0.0020182	GOBP_RNA_PHOSPHODIESTER_BOND_HYDROLYSIS
GOBP_RNA_PHOSPHODIESTER_BOND...3	SET	41	0.38391	0.017433	0.12376	0.00096249	GOBP_RNA_PHOSPHODIESTER_BOND_HYDROLYSIS_EXONUCLEOLYTIC
GOBP_AMMONIUM_ION_METABOLIC_...	SET	22	0.78186	0.026019	0.20474	6.7278e-05	GOBP_AMMONIUM_ION_METABOLIC_PROCESS
GOBP_NEGATIVE_REGULATION_OF_...162	SET	45	0.40617	0.01932	0.13184	0.0010336	GOBP_NEGATIVE_REGULATION_OF_COLD_INDUCED_THERMOGENESIS
GOBP_REGULATION_OF_PROTEIN_L...13	SET	129	0.2304	0.018516	0.0736	0.00087417	GOBP_REGULATION_OF_PROTEIN_LOCALIZATION_TO_NUCLEUS
GOBP_PRIMARY_AMINO_COMPOUND_...2	SET	13	1.1324	0.028974	0.24938	2.8205e-06	GOBP_PRIMARY_AMINO_COMPOUND_METABOLIC_PROCESS
GOBP_RESPONSE_TO_NITROGEN_CO...	SET	1038	0.078478	0.017473	0.027332	0.002046	GOBP_RESPONSE_TO_NITROGEN_COMPOUND
GOBP_NEGATIVE_REGULATION_OF_...572	SET	57	0.27545	0.014742	0.10685	0.0049735	GOBP_NEGATIVE_REGULATION_OF_PROTEOLYSIS_INVOLVED_IN_CELLULAR_PROTEIN_CATABOLIC_PROCESS
GOBP_NEGATIVE_REGULATION_OF_...96	SET	69	0.27775	0.01635	0.097804	0.0022587	GOBP_NEGATIVE_REGULATION_OF_CELLULAR_PROTEIN_CATABOLIC_PROCESS
GOBP_POSITIVE_REGULATION_OF_...669	SET	63	0.29747	0.016735	0.10511	0.0023297	GOBP_POSITIVE_REGULATION_OF_PROTEIN_LOCALIZATION_TO_CELL_PERIPHERY
GOBP_REGULATION_OF_PROTEIN_I...	SET	60	0.36314	0.019938	0.10922	0.00044296	GOBP_REGULATION_OF_PROTEIN_IMPORT
GOBP_POSITIVE_REGULATION_OF_...661	SET	41	0.41646	0.018911	0.1274	0.00054076	GOBP_POSITIVE_REGULATION_OF_PROTEIN_IMPORT
GOBP_REGULATION_OF_SYNAPTIC_...10	SET	49	0.36119	0.017926	0.12889	0.00254	GOBP_REGULATION_OF_SYNAPTIC_VESICLE_EXOCYTOSIS
GOBP_NEGATIVE_REGULATION_OF_...27	SET	17	0.57229	0.016744	0.21293	0.0035997	GOBP_NEGATIVE_REGULATION_OF_ANOIKIS
